# Supplementary material for: Topographic changes in macula and its association with visual outcomes in idiopathic epiretinal membrane surgery
Source: PLoS One. 2025 Jan 9;20(1):e0316847. doi: 10.1371/journal.pone.0316847 (PMC11717306; doi:10.1371/journal.pone.0316847)
Supplement: S1 File — (XLSX) [file pone.0316847.s001.xlsx]

## Sheet: Sheet1
		Base_parameters					Refraction			OP				BCVA								CMT				OCT classification		ERM Location	Fovea Location																DFV distance
Pt. No.	F/U period	Age	Sex(0=F, 1=M)	Sx period	OD/OS (0/1)	AXL	SPH	CYL	S.E	Phaco(X=0, O=1)	ILMP (X=0, O=1)	dye(X=0, 1=BBG, 2=ICG)	Gauge (23=0, 25=1)	Baseline	LogMAR	1 Month	LogMAR	3 Months	LogMAR	6 Months	LogMAR	Baseline	1 Month	3 Month	6 Month	EIFL	Type (0= GA,1= PA, 2= Pseudohole)		Baseline_X	Baseline_Y	Vector	Angle	1 Month_X	1 Month_Y	Vector	Angle	3 Month_X	3 Month_Y	Vector	Angle	6 Month_X	6 Month_Y	Vector	Angle	See Below
1	11	78	0	48	1	24.2	0.25	-1	-0.25	1	1	2	1	0.1	1	0.2	0.7	0.3	0.5	0.8	0.1	485	446	418	398	0	2	ST	0	0	0	0	-276.2	0	276.2	276.2					-234.7	-151.9	279.567	318.169
2	10	66	0		1	24.1	2.75	-1	2.25	1	1	2	1	0.4	0.4	0.5	0.3	1	0	1.2	-0.1	353	288	284	262	0	1	Center	0	0	0	0	-97.5	-111.5	148.117	185.394	-139.4	-111.6	178.569	210.574	-139.4	-181.3	228.696	291.842
3	10	64	0	12	1	23.5	1.75	-1.75	0.875	1	1	2	1	0.4	0.4	0.5	0.3	0.6	0.2	0.8	0.1	358	342	336	331	0	2	Center	0	0	0	0	-80.8	-107.7	134.64	172.416					-107.7	-269.2	289.945	395.647
4	9	74	1	18	1	22.8	0.75	-2.25	-0.375	0	1	2	1	0.4	0.4	0.5	0.3	0.5	0.3	0.5	0.3	398	371	362	343	0	2	Center	0	0	0	0	-179.2	-104.6	207.494	232.368					-268.9	74.7	279.083	288.907
5	12	59	0	12	1	23.2	-1.75	-0.5	-2	1	1	2	1	0.5	0.3	1	0	1	0	1	0	361	390	362	312	1	2	Center	0	0	0	0	-112	-168	201.911	262.663	-126	-154	198.977	251.611	-140	-210	252.389	328.329
6	6	73	0	6	0	23.6	3.25	-1.5	2.5	1	1	2	1	0.7	0.2	0.6	0.2	0.7	0.2	0.9	0	308	336	312	303	0	1	temp	0	0	0	0	28.8	-72.1	77.6392	105.954	86.5	-14.4	87.6904	88.8649	-115.5	-14.4	116.394	117.282
7	7	63	0	24	1	22.6	2.25	-0.5	2	1	1	2	1	0.1	1	0.2	0.7	0.3	0.5	0.3	0.5	684	500	456	435	1	2	temp	0	0	0	0	-250.9	-221.5	334.684	401.342	-354.3	-339.5	490.702	596.698	-428.1	-369	565.182	674.975
8	6	65	0	10	1	23.34	-0.25	-0.75	-0.625	1	1	2	1	0.3	0.5	0.5	0.3	0.8	0.1	0.8	0.1	471	429	383	319	1	2	Center	0	0	0	0	-46.2	0	46.2	46.2	-123.2	-200.3	235.156	308.899	-200.2	-46.2	205.462	210.592
9	6	65	0	12	0	23.34	0	-0.5	-0.25	1	1	2	1	0.7	0.2	0.5	0.3	0.7	0.2	0.9	0	415	350	350	307	1	3	Center	0	0	0	0	91.5	-228.7	246.325	336.124					30.5	-183	185.524	260.592
10	6	60	0	7	0	23.8	-1	-0.5	-1.25	1	1	2	1	0.7	0.2	0.7	0.2	1	0	1	0	372	359	277	268	0	1	Center	0	0	0	0					-184.6	-71	197.783	210.141	-284	-71	292.74	301.227
11	6	63	0	20	1	23	1.5	-0.37	1.315	1	1	2	1	0.5	0.3	0.8	0.1	0.8	0.1	0.9	0	322	322	306	294	0	1	Center	0	0	0	0									-61.1	152.7	164.47	224.428
12	6	75	0	36	1	23.4	-0.5	-1.25	-1.125	0	1	2	1	0.2	0.7	0.3	0.5	0.4	0.4	0.4	0.4	510	439	418	411	1	2	Center	0	0	0	0	-123.1	-92.4	153.92	179.525	-92.3	107.8	141.916	178.216	-77	61.6	98.6081	116.267
13	6	60	0	6	0	26.2	-4.25	-0.75	-4.625	1	1	2	1	0.4	0.4	0.6	0.2	1	0	1	0	289	292	285	274	0	2	Center	0	0	0	0					-123.6	-151.1	195.213	246.859	-54.9	-13.8	56.6079	58.2657
14	6	59	0	5	0	23.5	0.75	-3	-0.75	0	1	2	1	0.4	0.4	0.6	0.2	0.8	0.1	0.8	0.1	404	353	322	309	0	2	Nasal	0	0	0	0	-326.3	0	326.3	326.3	-312.2	127.6	337.269	360.6	-468.3	141.9	489.327	509.486
15	6	60	1	12	1	26.2	-2.75	-1	-3.25	1	1	2	1	0.6	0.2	0.5	0.3	0.5	0.3	0.8	0.1	474	403	371	339	0	1	temp	0	0	0	0					-151.1	-181.4	236.087	297.73	-287.1	-241.8	375.358	446.498
16	6	66	1	1	1	24.2	-1.25	-0.75	-1.625	1	1	2	1	0.4	0.4	0.4	0.4	0.6	0.2	0.8	0.1	452	396	385	360	0	2	inf	0	0	0	0	-296.9	98.9	312.939	328.195	-254.5	99	273.077	290.469	-282.8	183.8	337.281	384.11
17	6	55	0	14	1	25.6	-5	-1	-5.5	1	1	2	1	0.4	0.4	0.7	0.2	0.7	0.2	0.8	0.1	346	377	348	317	0	2	inf	0	0	0	0					-339.8	-14.1	340.092	340.385	-254.9	-28.3	256.466	258.023
18	6	72	0	24	1	22.9	1.25	-2.5	0	1	1	2	1	0.4	0.4	0.2	0.7	0.4	0.4	0.4	0.4	353	368	383	364	0	1	temp	0	0	0	0	-41.6	107.3	115.082	157.344	-160.9	261.4	306.951	403.173	-162.2	103.2	192.247	218.196
19	6	68	0	3	0	22.6	1	-0.25	0.875	1	1	2	1	0.3	0.5	0.3	0.5	0.4	0.4	0.5	0.3	471	556	447	414	1	2	center	0	0	0	0	-128	-37	133.24	138.282	-80	-37	88.1419	95.5929	-269.9	-126	297.862	323.416
20	6	62	0	2	1	24.78	-1.25	-1	-1.75	1	1	2	1	0.3	0.5	0.6	0.2	1	0	1	0	353	320	307	306	0	2	center	0	0	0	0	-220.4	-102.9	243.238	264.108	-220.4	-102.9	243.238	264.108	-205.7	-88.2	223.812	240.564
21	6	65	1	4	0	23.94	2.5	-1.5	1.75	1	1	1	1	0.6	0.2	0.8	0.1	0.7	0.2	0.8	0.1	315	339	331	336	0	1	center	0	0	0	0	-191.9	39.2	195.863	199.747	-164.3	39.2	168.912	173.401	-220.9	14.7	221.389	221.876
22	6	62	0	3	0	23.61	0	-1	-0.5	1	1	1	1	0.3	0.5	0.5	0.3	0.5	0.3	0.9	0	522	462	440	399	1	2	center	0	0	0	0					-330.5	0	330.5	330.5	-360.6	225.4	425.25	481.293
23	6	78	0		1	25.6	-3.5	-1.25	-4.125	1	1	2	1	0.6	0.2	0.5	0.3	0.7	0.2	0.7	0.2	293	293	292	289	0	1	center	0	0	0	0									-116.3	0	116.3	116.3
24	6	59	0	12	1	22.23	1.25	-1.5	0.5	1	1	1	1	0.5	0.3	0.5	0.3	0.8	0.1	0.8	0.1	286	247	251	241	0	3	nasal	0	0	0	0	-193.2	-14.8	193.766	194.33	-163.5	-104	193.774	219.919	-133.8	-104	169.465	198.833
																																													DFV
																																													Baseline	(a)	(b)	(c)	(b)+(C)
																																													12901.5	4904.76	3502.73	4494	7996.73
																																													10923.7	4370.7	3061.6	3491.37	6552.97
																																													10643.3	4452.78	2731.46	3459.07	6190.53
																																													15070.8	5068.86	5069.86	4932.06	10001.9
																																													11009.7	4415.38	3125.86	3468.5	6594.36
																																													11517.8	4388.05	2803.5	4326.26	7129.76
																																													12204.1	5727.32	3405.38	3071.42	6476.8
																																													12012.5	4660.9	4398.7	2952.88	7351.58
																																													10710.9	4330.05	2938.17	3442.68	6380.85
																																													12233.7	4751.88	4242.67	3239.16	7481.82
																																													11525	5081.7	3848.27	2595.02	6443.29
																																													11464.6	5117.53	3809.96	2537.12	6347.08
																																													12316.1	5218.84	3710.15	3387.11	7097.25
																																													11986.2	4746.38	4114.24	3125.59	7239.82
																																													11445.5	4761.18	3705.46	2978.88	6684.34
																																													14083	5559.37	5077.06	3446.57	8523.62
																																													14512.2	5720.92	4528.53	4262.75	8791.28
																																													11256.4	4372.47	3204.45	3679.49	6883.94
																																													14417.7	5055.37	4996.72	4365.6	9362.32
																																													11955.4	5150.66	3011.44	3793.33	6804.77
																																													12702.9	4840.46	3841.68	4020.76	7862.44
																																													13362.7	4959.41	4711.69	3691.61	8403.3
																																													10642.5	4026.98	2868.13	3747.36	6615.48
																																													14884.7	4772.4	5578.57	4533.77	10112.3
[truncated: 35 more columns]
